# Supplementary material for: Cavitated Charcoal—An Innovative Method for Affecting the Biochemical Properties of Soil
Source: Materials (Basel). 2021 May 10;14(9):2466. doi: 10.3390/ma14092466 (PMC8126090; doi:10.3390/ma14092466)
Supplement: Supplementary file 1 [file materials-14-02466-s001.zip]

Archive with 1 entries (1 files):
- materials-1201933-supplementary.pdf
